# Supplementary material for: Berberine Suppression of Human IgE but Not IgG Production via Inhibition of STAT6 Binding Activity at IgE Promoter by BCL6
Source: Cells. 2025 Apr 14;14(8):591. doi: 10.3390/cells14080591 (PMC12026231; doi:10.3390/cells14080591)
Supplement: Supplementary file 1 [file cells-14-00591-s001.zip]

Archive with 1 entries (1 files):
- supplemental figures.pptx
